# Supplementary material for: Lower Extremity Amputation and Peripheral Revascularisation Rates in Romania and Their Relationship with Comorbidities and Vascular Care
Source: J Clin Med. 2023 Dec 21;13(1):52. doi: 10.3390/jcm13010052 (PMC10779533; doi:10.3390/jcm13010052)
Supplement: Supplementary file 1 [file jcm-13-00052-s001.zip]

Archive with 1 entries (1 files):
- jcm-2705854-supplementary.pdf
